# Supplementary material for: Effects of immersive virtual reality on limb motor function, balance, gait and quality of life after stroke: A systematic review and meta-analysis
Source: PLoS One. 2026 Jul 6;21(7):e0351114. doi: 10.1371/journal.pone.0351114 (PMC13336215; doi:10.1371/journal.pone.0351114)
Supplement: S3 Table — (XLSX) [file pone.0351114.s003.xlsx]

## Sheet: Excluded studies (PRISMA)
Kolumn1	Kolumn2	Kolumn3	Kolumn4
	Author (year)	Title	Reason for exclusion
1	[Unknown authors] 2008	Virtual reality system for the treatment of chronic pain and stroke rehabilitation.	conference abstracts or posters
2	[Unknown authors] 2008	Virtual reality, computer technology improve stroke rehabilitation.	not RCT
3	[Unknown authors] 2005	Immersive reality used in stroke physiotherapy.	conference abstracts or posters
4	Abd El Kafy, E; El-Fiky, A; Elshehri, M; Guermazi, M 2021	Virtual reality training for improving upper limb-functions and modulating spasticity in Saudi-individuals with stroke: a randomized control -trial	conference abstracts or posters
5	Abd El Kafy, E; El-Fiky, A; Elshehri, M; Guermazi, M 2021	Does virtual reality training for the involved upper limb improve postural balance control in patients with stroke?	conference abstracts or posters
6	Abd El-Kafy, E. M.; Alshehri, M. A.; El-Fiky, A. A.; Guermazi, M. A.; Mahmoud, H. M. 2022	The Effect of Robot-Mediated Virtual Reality Gaming on Upper Limb Spasticity Poststroke: A Randomized-Controlled Trial	non-immersive VR
7	Adams, R. J.; Ellington, A. L.; Kuccera, K. A.; Leaman, H.; Smithson, C.; Patrie, J. T. 2023	Telehealth-Guided Virtual Reality for Recovery of Upper Extremity Function Following Stroke	non-immersive VR
8	Adomaviciene, A.; Daunoraviciene, K.; Kubilius, R.; Varzaityte, L.; Raistenskis, J. 2019	Influence of New Technologies on Post-Stroke Rehabilitation: A Comparison of Armeo Spring to the Kinect System	non-immersive VR
9	Aguilera-Rubio, A.; Alguacil-Diego, I. M.; Mallo-Lopez, A.; Jardon Huete, A.; Ona, E. D.; Cuesta-Gomez, A. 2024	Use of low-cost virtual reality in the treatment of the upper extremity in chronic stroke: a randomized clinical trial	non-immersive VR
10	Ahmad, M. A.; Singh, D. K. A.; Mohd Nordin, N. A.; Hooi Nee, K.; Ibrahim, N. 2019	Virtual Reality Games as an Adjunct in Improving Upper Limb Function and General Health among Stroke Survivors	non-immersive VR
11	Ahmad, MA; Singh, DKA; Nor Azlin, MN; Khor, HN; Norliza, I 2017	R2: effectiveness virtual reality games in improving upper limb function and general health among stroke survivors	non-immersive VR
12	Ahmad, MA; Singh, DKA; Nor Azlin, MN; Khor, HN; Norliza, I 2017	Effectiveness virtual reality games in improving upper limb function and general health among stroke survivors	conference abstracts or posters
13	Akinci, M.; Burak, M.; Yasar, E.; Kilic, R. T. 2024	The effects of Robot-assisted gait training and virtual reality on balance and gait in stroke survivors: A randomized controlled trial	non-immersive VR
14	Ali, A. S.; Kumaran, D. S.; Unni, A.; Sardesai, S.; Prabhu, V.; Nirmal, P.; Pai, A. R.; Guddattu, V.; Arumugam, A. 2024	Effectiveness of an Intensive, Functional, and Gamified Rehabilitation Program on Upper Limb Function in People With Stroke (EnteRtain): A Multicenter Randomized Clinical Trial	non-immersive VR
15	Almeida, JA; De Castro, PCG; Dos Santos Moreira, MC; Battistella, LR 2014	Development of a protocol for treatment of post-stroke patients with virtual reality: preliminary results	conference abstracts or posters
16	Alves, Suélen Santos; Ocamoto, Gabriela Nagai; de Camargo, Patrícia Silva; Santos, Adriana Teresa Silva; Terra, Andreia Maria Silva Vilela 2018	Effects of virtual reality and motor imagery techniques using Fugl Meyer Assessment scale in post-stroke patients.	non-immersive VR
17	Anwar, N.; Karimi, H.; Ahmad, A.; Mumtaz, N.; Saqulain, G.; Gilani, S. A. 2021	A Novel Virtual Reality Training Strategy for Poststroke Patients: A Randomized Clinical Trial	non-immersive VR
18	Ase, H.; Honaga, K.; Tani, M.; Takakura, T.; Wada, F.; Murakami, Y.; Isayama, R.; Tanuma, A.; Fujiwara, T. 2025	Effects of home-based virtual reality upper extremity rehabilitation in persons with chronic stroke: a randomized controlled trial	non-immersive VR
19	Askin, A.; Atar, E.; Kocyigit, H.; Tosun, A. 2018	Effects of Kinect-based virtual reality game training on upper extremity motor recovery in chronic stroke	non-immersive VR
20	Aslam, M.; Ain, Q. U.; Fayyaz, P.; Malik, A. N. 2012	Exer-gaming reduces fall risk and improves mobility after stroke	non-immersive VR
21	Aziatskaya, G; Kovyazina, M; Khizhnikova, A; Klochkov, A; Chernikova, L; Suponeva, N; Varako, N 2017	Virtual reality efficacy during zero gravity arm training in post-stroke patients	non-immersive VR
22	Bai, Y.; Liu, F.; Zhang, H. 2022	Artificial Intelligence Limb Rehabilitation System on Account of Virtual Reality Technology on Long-Term Health Management of Stroke Patients in the Context of the Internet	non-immersive VR
23	Ballester, B. R.; Maier, M.; San Segundo Mozo, R. M.; Castaneda, V.; Duff, A.; PF, M. J. Verschure 2016	Counteracting learned non-use in chronic stroke patients with reinforcement-induced movement therapy	non-immersive VR
24	Ballester, B. R.; Nirme, J.; Camacho, I.; Duarte, E.; Rodriguez, S.; Cuxart, A.; Duff, A.; Verschure, Pfmj 2017	Domiciliary VR-Based Therapy for Functional Recovery and Cortical Reorganization: Randomized Controlled Trial in Participants at the Chronic Stage Post Stroke	non-immersive VR
25	Bergmann, J 2014	Lokomat gait training with sensory feedback - effects of virtual reality-enriched Lokomat training on walking related outcomes and motivation in subjects with subacute stroke	conference abstracts or posters
26	Bergmann, J.; Krewer, C.; Bauer, P.; Koenig, A.; Riener, R.; Muller, F. 2018	Virtual reality to augment robot-assisted gait training in non-ambulatory patients with a subacute stroke: a pilot randomized controlled trial	non-immersive VR
27	Bermudez, i Badia S 2016	A randomised controlled trial comparing the impact of virtual reality, paper and pencil and conventional methods on stroke rehabilitation	conference abstracts or posters
28	Bird, Marie-Louise; Cannell, John; Jovic, Emelyn; Rathjen, Amy; Lane, Kylie; Tyson, Anna; Callisaya, Michele; Smith, Stuart 2017	A Randomized Controlled Trial Investigating the Efficacy of Virtual Reality in Inpatient Stroke Rehabilitation.	conference abstracts or posters
29	Broeren, J; Claesson, L; Goude, D; Rydmark, M 2008	The possibilities of VR and computer games in an activity center for community dwelling persons with stroke	non-immersive VR
30	Broeren, J.; Claesson, L.; Goude, D.; Rydmark, M.; Sunnerhagen, K. S. 2008	Virtual rehabilitation in an activity centre for community-dwelling persons with stroke. The possibilities of 3-dimensional computer games	non-immersive VR
31	Brunner, I.; Skouen, J. S.; Hofstad, H.; Asmus, J.; Becker, F.; Sanders, A. M.; Pallesen, H.; Qvist Kristensen, L.; Michielsen, M.; Thijs, L.; Verheyden, G. 2017	Virtual Reality Training for Upper Extremity in Subacute Stroke (VIRTUES): A multicenter RCT	non-immersive VR
32	Brunner, I; Skouen, JS; Hofstad, H; Assmuss, J; Becker, F; Sanders, A-M; Pallesen, H; Kristensen, LQ; Michielsen, M; Thijs, L; et al. 2018	Virtual reality training is not superior to conventional training-virtues-a multicenter RCT	conference abstracts or posters
33	Calabro, R. S.; Naro, A.; Russo, M.; Leo, A.; De Luca, R.; Balletta, T.; Buda, A.; La Rosa, G.; Bramanti, A.; Bramanti, P. 2017	The role of virtual reality in improving motor performance as revealed by EEG: a randomized clinical trial	non-immersive VR
34	Cameirao, M. S.; Badia, S. B.; Duarte, E.; Frisoli, A.; Verschure, P. F. 2012	The combined impact of virtual reality neurorehabilitation and its interfaces on upper extremity functional recovery in patients with chronic stroke	non-immersive VR
35	Cameirao, MS; Bermudez, i Badia S; Duarte Oller, E; Verschure, PFMJ 2008	Using a Multi-Task Adaptive VR System for Upper Limb Rehabilitation in the Acute Phase of Stroke	non-immersive VR
36	Cannell, J.; Jovic, E.; Rathjen, A.; Lane, K.; Tyson, A. M.; Callisaya, M. L.; Smith, S. T.; Ahuja, K. D.; Bird, M. L. 2018	The efficacy of interactive, motion capture-based rehabilitation on functional outcomes in an inpatient stroke population: a randomized controlled trial	non-immersive VR
37	Chao, T. C.; Lin, C. H.; Lee, M. S.; Chang, C. C.; Lai, C. Y.; Huang, C. Y.; Chang, W. Y.; Chiang, S. L. 2024	The Efficacy of Early Rehabilitation Combined with Virtual Reality Training in Patients with First-Time Acute Stroke: A Randomized Controlled Trial	No relevant outcomes
38	Chen, D; Shi, R; Ji, L; Cao, Y 2019	Combined effect of virtual reality technology and manual work training on upper limb motor function in stroke patients	conference abstracts or posters
39	Chen, L.; Chen, Y.; Fu, W. B.; Huang, D. F.; Lo, W. L. A. 2022	The Effect of Virtual Reality on Motor Anticipation and Hand Function in Patients with Subacute Stroke: A Randomized Trial on Movement-Related Potential	non-immersive VR
40	Chen, TY; Cheng, YC; Huang, SJ; Lin, CH; Hsia, KY; Wang, CL; Chen, RJ 2017	Does task-oriented virtual reality training on chronic stroke patients decrease the resources utilization of physical therapy in Taiwan?	not RCT
41	Chen, Y. H.; Chen, C. L.; Huang, Y. Z.; Chen, H. C.; Chen, C. Y.; Wu, C. Y.; Lin, K. C. 2021	Augmented efficacy of intermittent theta burst stimulation on the virtual reality-based cycling training for upper limb function in patients with stroke: a double-blinded, randomized controlled trial	non-immersive VR
42	Chern, JS; Yang, S; Huang, WS; Yan, LL; Liu, FK 2002	Improving the balance skill of stroke patients by virtual reality treadmill exercise	non-immersive VR
43	ChiCTR2400081775, 2024	Effects of VR task-oriented training combined with rTMS on balance function and neuroplasticity in stroke patients	conference abstracts or posters
44	Cho, D.-R.; Lee, S.-H. 2019	Effects of virtual reality immersive training with computerized cognitive training on cognitive function and activities of daily living performance in patients with acute stage stroke	No relevant outcomes
45	Cho, H.-Y.; Song, E.; Moon, J.-H.; Hahm, S.-C. 2021	Effects of virtual reality based therapeutic exercise on the upper extremity function and activities of daily living in patients with acute stroke: A pilot randomized controlled trial	non-immersive VR
46	Choi, H. S.; Shin, W. S.; Bang, D. H. 2019	Mirror Therapy Using Gesture Recognition for Upper Limb Function, Neck Discomfort, and Quality of Life After Chronic Stroke: A Single-Blind Randomized Controlled Trial	non-immersive VR
47	Choi, J. B.; Cho, K. I. 2024	Effects of virtual reality-based robot therapy combined with task-oriented therapy on upper limb function and cerebral cortex activation in patients with stroke	non-immersive VR
48	Cho, K. H.; Kim, M. K.; Lee, H. J.; Lee, W. H. 2015	Virtual Reality Training with Cognitive Load Improves Walking Function in Chronic Stroke Patients	non-immersive VR
49	Cho, KH; Lee, WH 2013	Virtual walking training program using a real-world video recording for patients with chronic stroke: a pilot study	non-immersive VR
50	Cho, K. H.; Lee, W. H. 2014	Effect of treadmill training based real-world video recording on balance and gait in chronic stroke patients: a randomized controlled trial	non-immersive VR
51	Chortis, A; Standen, PJ; Walker, M 2008	Virtual reality system for upper extremity rehabilitation of chronic stroke patients living in the community	non-immersive VR
52	Choudhary, N 2018	Effect of training eye hand coordination using emerging natural user interface technologies toimprove hand function in stroke patients-a randomized controlled study	non-immersive VR
53	Choy, Chi S.; Fang, Qiang; Neville, Katrina; Ding, Bingrui; Kumar, Akshay; Mahmoud, Seedahmed S.; Gu, Xudong; Fu, Jianming; Jelfs, Beth 2023	Virtual reality and motor imagery for early post-stroke rehabilitation.	not RCT
54	Cikajlo, I.; Rudolf, M.; Mainetti, R.; Borghese, N. A. 2020	Multi-Exergames to Set Targets and Supplement the Intensified Conventional Balance Training in Patients With Stroke: A Randomized Pilot Trial	non-immersive VR
55	Connor, DO; Stockley, R; Moss, S; Allsop, L; Edge, W 2016	Using virtual reality for upper limb recovery post stroke: a pilot study	conference abstracts or posters
56	Crosbie, J 2008	Virtual reality in the rehabilitation of the upper limb following stroke	conference abstracts or posters
57	da Silva Cameirao, M.; Bermudez, I. Badia S.; Duarte, E.; Verschure, P. F. 2011	Virtual reality based rehabilitation speeds up functional recovery of the upper extremities after stroke: a randomized controlled pilot study in the acute phase of stroke using the rehabilitation gaming system	non-immersive VR
58	De Keersmaecker, E.; Van Bladel, A.; Zaccardi, S.; Lefeber, N.; Rodriguez-Guerrero, C.; Kerckhofs, E.; Jansen, B.; Swinnen, E. 2024	Effects of semi-immersive virtual reality and manipulation of optic flow speed on gait biomechanics in people post-stroke	non-immersive VR
59	de Rooij, I. J. M.; van de Port, I. G. L.; Punt, M.; Abbink-van Moorsel, P. J. M.; Kortsmit, M.; van Eijk, R. P. A.; Visser-Meily, J. M. A.; Meijer, J. G. 2021	Effect of Virtual Reality Gait Training on Participation in Survivors of Subacute Stroke: A Randomized Controlled Trial	non-immersive VR
60	Deutsch, Judith E.; Myslinski, Mary Jane; Kafri, Michal; Ranky, Richard; Sivak, Mark; Mavroidis, Constantinos; Lewis, Jeffrey A. 2013	Feasibility of Virtual Reality Augmented Cycling for Health Promotion of People Poststroke.	non-immersive VR
61	Dolganov, MV; Karpova, MI 2019	Virtual reality in upper extremity dysfunction: specific features of usage in acute stroke	non-immersive VR
62	Duarte, E; Cameirao, MS; Bermudez, S; Verschure, P; Morales, A; Escalada, F 2019	Virtual reality system for upper limb rehabilitation in the acute phase of stroke	conference abstracts or posters
63	Duff, A; Nirme, J; Rubio, B; Duarte, E; Cuxart, A; Rodriguez, S 2013	The optimal dosage of the Rehabilitation Gaming System: the impact of a longer period of virtual reality based and standard occupational training on upper limb recovery in the acute phase of stroke	non-immersive VR
64	Duff, Margaret Rose 2012	Adaptive Mixed Reality Rehabilitation for Stroke.	not RCT
65	Duff, M.; Chen, Y.; Cheng, L.; Liu, S. M.; Blake, P.; Wolf, S. L.; Rikakis, T. 2013	Adaptive mixed reality rehabilitation improves quality of reaching movements more than traditional reaching therapy following stroke	non-immersive VR
66	El-Kafy, E. M. A.; Alshehri, M. A.; El-Fiky, A. A.; Guermazi, M. A. 2021	The Effect of Virtual Reality-Based Therapy on Improving Upper Limb Functions in Individuals With Stroke: A Randomized Control Trial	non-immersive VR
67	Ersoy, C.; Iyigun, G. 2021	Boxing training in patients with stroke causes improvement of upper extremity, balance, and cognitive functions but should it be applied as virtual or real?	non-immersive VR
68	Evron, I.; Schwartz, O.; Sajina, A.; Grosman-Rimon, L.; Dudkiewicz, I. 2024	A digital exercise and augmented reality training system improved mobility among stroke patients: A randomized control trial	non-immersive VR
69	Fang, L.; Zhang, W.; Wu, J.; Yu, H.; Zhang, H.; Chen, S.; Zheng, B.; Cao, M.; Zhang, Y.; Dai, L.; Chen, J. 2024	Effects of combining rTMs and augmented reality gait adaptive training on walking function of patients with stroke based on three-dimensional gait analysis and sEMG: a randomized controlled trial	non-immersive VR
70	Finestone, H 2013	Virtual reality rehabilitation after stroke study	conference abstracts or posters
71	Finestone, HM; McEwen, D; Taillon-Hobson, A; Bilodeau, M; Sveistrup, H 2013	Virtual reality exercise therapy in stroke rehabilitation-a randomized study	conference abstracts or posters
72	Finestone, HM; Sveistrup, H; Bilodeau, M; Taillon-Hobson, A; McEwen, D; Tseng, L 2012	Virtual reality exercise training for stroke rehabilitation inpatients	conference abstracts or posters
73	Fishbein, P.; Hutzler, Y.; Ratmansky, M.; Treger, I.; Dunsky, A. 2019	A Preliminary Study of Dual-Task Training Using Virtual Reality: Influence on Walking and Balance in Chronic Poststroke Survivors	non-immersive VR
74	Fong, KNK; Zhang, J; Gonzalez, PC 2025	Closed-Loop Brain-Computer Interface (BCI) Training for Hemiparetic Upper Extremity in Patients with Chronic Stroke: a Randomized control study	conference abstracts or posters
75	Fuentes, MA; Borrego, A; Noe, E; Llorens, R 2019	Clinical effectiveness of transcranial direct current stimulation and virtual reality on chronic individuals post-stroke with severe hemiparesis	non-immersive VR
76	Gbiri, CAO; Tella, BA; Adeyemi, OO; Akinwuntan, AE 2016	Virtual reality training in upper limb recovery of motor functions after stroke: a randonise control study	conference abstracts or posters
77	Gillebert, C 2018	Virtual reality attention training in stroke patients (VRAT)	conference abstracts or posters
78	Gnanaraj, J; Chowdry, H; Kumar, S 2007	Influence of virtual reality environment on the recovery after stroke	conference abstracts or posters
79	Gueye, T.; Dedkova, M.; Rogalewicz, V.; Grunerova-Lippertova, M.; Angerova, Y. 2021	Early post-stroke rehabilitation for upper limb motor function using virtual reality and exoskeleton: equally efficient in older patients	non-immersive VR
80	Han, JY 2013	The effect of virtual reality program on stroke patients with impaired standing balance	conference abstracts or posters
81	Hathaiareerug, C 2018	Effect of goggles virtual reality on lower extremities function in stroke patient	conference abstracts or posters
82	Heo, S-Y; Lee, H-J; Ham, A-J; Kim, Y-N; Jeong, S-N; Kim, K-M 2016	The effects of virtual reality therapy on executive function and balance for stroke patients: a randomized controlled clinical trial	not published in English
83	Hernandez, A.; Bubyr, L.; Archambault, P. S.; Higgins, J.; Levin, M. F.; Kairy, D. 2022	Virtual Reality-Based Rehabilitation as a Feasible and Engaging Tool for the Management of Chronic Poststroke Upper-Extremity Function Recovery: Randomized Controlled Trial	non-immersive VR
84	Hernandez, A; Kairy, D; Higgins, J; Poissant, L; Levin, MF; Archambault, PS 2019	Maximizing upper-limb rehabilitation for chronic post-stroke patients using a remotely monitored virtual reality exergame: preliminary results of a randomized clinical trial	study protocol
85	Hondori, HM; Khademi, M; McKenzie, A; Dodakian, L; Lopes, CV; Cramer, SC 2014	Utility of augmented reality in relation to virtual reality in stroke rehabilitation	conference abstracts or posters
86	Housman, S. J.; Scott, K. M.; Reinkensmeyer, D. J. 2009	A randomized controlled trial of gravity-supported, computer-enhanced arm exercise for individuals with severe hemiparesis	non-immersive VR
87	Hughes, Ann-Marie; Meadmore, Katie L; Freeman, Chris T; Cai, Zhonglun; Tong, Daisy; Rogers, Eric; Burridge, Jane H 2012	SAIL: A 3D rehabilitation system to improve arm function following stroke.	not RCT
88	In, T.; Lee, K.; Song, C. 2016	Virtual Reality Reflection Therapy Improves Balance and Gait in Patients with Chronic Stroke: Randomized Controlled Trials	non-immersive VR
89	In, TS; Jung, KS; Lee, WL; Song, CH 2012	Virtual Reality Reflection Therapy Improves Motor Recovery and Motor Function in the Upper Extremities of People with Chronic Stroke	non-immersive VR
90	Inwald, G 2018	Effects of virtual reality based rehabilitation in acute stroke patients in an inpatient rehab setting	conference abstracts or posters
91	IRCT20210615051585N2, 2021	Effect of Virtual Reality combined with modified Constraint-Induced Movement Therapy based upper limb training on chronic stroke survivors	conference abstracts or posters
92	Jaffe, DL 2002	Using virtual reality to improve walking following stroke	conference abstracts or posters
93	Jaghatai, MT; Malekoti, SK; Fallah, S 2019	Investigation the effect of environment̉al exercises (physical and virtual reality environment) on the brain reorganization, molecular parameters and behavioral functions (cognitive and motor) in the chronic stroke patients	conference abstracts or posters
94	Johnson, L.; Bird, M. L.; Muthalib, M.; Teo, W. P. 2020	An Innovative STRoke Interactive Virtual thErapy (STRIVE) Online Platform for Community-Dwelling Stroke Survivors: A Randomized Controlled Trial	non-immersive VR
95	Jo, K; Yu, J; Jung, J 2012	Effects of virtual reality-based rehabilitation on upper extremity function and visual perception in stroke patients: a randomized control trial	non-immersive VR
96	Jones LE 1998	Does virtual reality have a place in the rehabilitation world?... Wilson PN, Foreman N, Stanton D. Virtual reality, disability and rehabilitation. Disability and Rehabilitation 19: 213-220.	not RCT
97	Jovic, E; Bird, M-L; Cannell, J; Rathjen, A; Lane, K; Tyson, A; Callisaya, M; Smith, S; Ahuja, K 2017	Is interactive, motion-capture rehabilitation effective on functional outcomes in an inpatient stroke population: a randomised control trial	non-immersive VR
98	Jung, G-U; Moon, T-H; Park, G-W; Lee, J-Y; Lee, B-H 2013	Use of augmented reality-based training with EMG-triggered functional electric stimulation in stroke rehabilitation	no relevant outcomes
99	Kairy, D 2015	Post-stroke upper limb rehabilitation using telerehabilitation interactive virtual reality system in the patient's home	conference abstracts or posters
100	Kairy, D; Poissant, L; Higgins, J; Hernandez, A; Archambault, PS; Norouzi-Gheidari, N 2015	Using a virtual reality gaming system to supplement upper extremity rehabilitation post stroke	conference abstracts or posters
101	Kate, OKO; Zakharov, A; Khivintseva, H; Kalinin, V 2019	Efficiency of virtual reality application as an acceleration of motor rehabilitation in patients in the acute period of stroke	conference abstracts or posters
102	Kaur, A 2017	Comparison between virtual reality game therapy and therapy based on NDT principles on upper limb function in stroke patients-a randomized clinical trial	conference abstracts or posters
103	Kayabinar, B.; Alemdaroglu-Gurbuz, I.; Yilmaz, O. 2021	The effects of virtual reality augmented robot-assisted gait training on dual-task performance and functional measures in chronic stroke: a randomized controlled single-blind trial	non-immersive VR
104	Keeling, A; Semrau, J; Piitz, M; Bagg, S; Demchuk, A; Eng, J; Forkert, N; Goodyear, B; Hill, M; Jin, A; et al. 2019	The feasibility of using the kinarm exoskeleton for robotic stroke rehabilitation	non-immersive VR
105	Keskin, Y.; Gürcan Atçi, A.; Ürkmez, B.; Akgül, Y.S.; Özaras, N.; Aydin, T. 2020	Efficacy of a video-based physical therapy and rehabilitation system in patients with post-stroke hemiplegia: A randomized, controlled, pilot study	non-immersive VR
106	Khizhnikova, A; Klochkov, A; Kotov-Smolenckiy, A; Suponeva, N; Chernikova, L 2018	Efficacy of home-based training in virtual environment in patients with stroke	conference abstracts or posters
107	Ki Hun Cho; Wan Hee Lee 2013	Virtual Walking Training Program Using a Real-world Video Recording for Patients with Chronic Stroke.	non-immersive VR
108	Kilinc, S.; Ali, C.M.; Doganer, I.; Yaksi, E.; Ozdemir, F. 2023	Effects of virtual balance training and conservative rehabilitation on balance in chronic stroke patients	non-immersive VR
109	Kim, D.-H.; In, T.-S.; Jung, K.-S. 2022	Effects of robot-assisted trunk control training on trunk control ability and balance in patients with stroke: A randomized controlled trial	non-immersive VR
110	Kim, H.; Kim, J.; Jo, S.; Lee, K.; Song, C. 2023	Video augmented mirror therapy for upper extremity rehabilitation after stroke: a randomized controlled trial	non-immersive VR
111	Kim, N.; Lee, B.H.; Kim, Y.; Min, W. 2016	Effects of virtual reality treadmill training on community balance confidence and gait in people post-stroke: A randomized controlled trial	non-immersive VR
112	Kim, N; Park, Y; Lee, BH 2015	Effects of community-based virtual reality treadmill training on balance ability in patients with chronic stroke	non-immersive VR
113	Kim, W.-S.; Cho, S.; Park, S.H.; Lee, J.-Y.; Kwon, S.; Paik, N.-J. 2018	A low cost kinect-based virtual rehabilitation system for inpatient rehabilitation of the upper limb in patients with subacute stroke	non-immersive VR
114	King, M 2012	Randomised controlled trial of the Bilateral Upper Limb Trainer (BUiLT) + virtual reality for post-stroke upper limb rehabilitation	conference abstracts or posters
115	Kiper, P.; Agostini, M.; Luque-Moreno, C.; Tonin, P.; Turolla, A. 2014	Reinforced feedback in virtual environment for rehabilitation of upper extremity dysfunction after stroke: preliminary data from a randomized controlled trial	non-immersive VR
116	Kiper, P.; Szczudlik, A.; Agostini, M.; Opara, J.; Nowobilski, R.; Ventura, L.; Tonin, P.; Turolla, A. 2018	Virtual Reality for Upper Limb Rehabilitation in Subacute and Chronic Stroke: A Randomized Controlled Trial	non-immersive VR
117	Klochkov, A; Khizhnikova, A; Chernikova, L; Suponeva, N 2017	Using virtual reality and upper limb unloading to correct motion synergy in poststroke patients	conference abstracts or posters
118	Knaut, LA; Subramanian, S; Henderson, AK; Dannenbaum, R; Beaudoin, C; Levin, MF 2007	Training trunk control in patients post-stroke using virtual reality	conference abstracts or posters
119	Kong, K-H; Loh, Y-J; Thia, E; Chai, A; Ng, C-Y; Soh, Y-M 2016	Efficacy of a virtual reality commercial gaming device in upper limb recovery after stroke: a randomized controlled trial	non-immersive VR
120	Kontis, VO; Bania, T; Paras, G; Matzaroglou, C; Lampropoulou, S 2023	FUNCTIONAL MOTOR ABILITY OF UPPER EXTREMITY FOLLOWING AN IMMERSIVE VIRTUAL REALITY REHABILITATION PROGRAM IN STROKE PATIENTS	conference abstracts or posters
121	Kostenko, EV; Petrova, LV; Martynov, MY; Pogonchenkova, IV 2023	Effectiveness of rehabilitation with virtual reality and biofeedback in recovery of hand function after stroke	not published in English
122	Kottink, A. I.; Prange, G. B.; Krabben, T.; Rietman, J. S.; Buurke, J. H. 2014	Gaming and Conventional Exercises for Improvement of Arm Function After Stroke: A Randomized Controlled Pilot Study	non-immersive VR
123	Kottink-Hutten, AIR 2010	Effect of Virtual Reality training on reach after stroke	study protocol
124	Kurul, R 2020	Effect of motor imagery with virtual reality in patients with stroke	conference abstracts or posters
125	Kurul, R 2017	Effect of immersive virtual reality usage on upper extremity function in stroke patients	conference abstracts or posters
126	Lai, C-H 2019	Effectiveness of interactive augmented reality and electrical neuromodulation system in persons with stroke	conference abstracts or posters
127	Lampah, Christopher; Berhimpon, Siemona L. E.; Durry, Meilany Feronika; Anggana, Brain; Suyono, Jonathan Prayogi; Setiono, Alfred 2024	The Effect of Virtual Reality Game Training on Improving Walking Speed and Dynamic Balance Function After Stroke.	non-immersive VR
128	Lam, Y. S.; Man, D. W.; Tam, S. F.; Weiss, P. L. 2006	Virtual reality training for stroke rehabilitation	non-immersive VR
129	Lansberg, M 2018	Virtual reality glove for hand and arm rehabilitation after stroke (vREHAB)	study protocol
130	Lee, B-H; Jung, E-J; Kim, N-R 2011	The effect of augmented reality-based core training on balance and gait function in stroke	conference abstracts or posters
131	Lee, D.; Lee, M.; Lee, K.; Song, C. 2014	Asymmetric training using virtual reality reflection equipment and the enhancement of upper limb function in stroke patients: a randomized controlled trial	non-immersive VR
132	Lee, HJ; Kim, MK; Lee, KB; Lee, WH 2015	The effects of treadmill training using real-walk simulation in stroke patients	non-immersive VR
133	Lee, I. W.; Kim, Y. N.; Lee, D. K. 2015	Effect of a virtual reality exercise program accompanied by cognitive tasks on the balance and gait of stroke patients	non-immersive VR
134	Lee, J. I.; Park, J.; Koo, J.; Son, M.; Hwang, J. H.; Lee, J. Y.; Chang, W. H. 2023	Effects of the home-based exercise program with an augmented reality system on balance in patients with stroke: a randomized controlled trial	non-immersive VR
135	Lee, K. 2019	Speed-interactive pedaling training using smartphone virtual reality application for stroke patients: Single-blinded, randomized clinical trial	non-immersive VR
136	Lee, MM 2015	Canoe game-based virtual reality training to improve postural stability of trunk, balance, and upper limb motor function in sub-acute stroke: a randomized, controlled pilot study	non-immersive VR
137	Lee, M. M.; Shin, D. C.; Song, C. H. 2016	Canoe game-based virtual reality training to improve trunk postural stability, balance, and upper limb motor function in subacute stroke patients: a randomized controlled pilot study	non-immersive VR
138	Lee, M.; Son, J.; Kim, J.; Pyun, S.-B.; Eun, S.-D.; Yoon, B. 2016	Comparison of individualized virtual reality- and group-based rehabilitation in older adults with chronic stroke in community settings: a pilot randomized controlled trial	non-immersive VR
139	Lee, Seung Hak 2019	Upper Extremity Rehabilitation for Stroke Patients Using Fully Immersive Virtual Reality Game :a Preliminary Study...American Congress of Rehabilitation Medicine Annual Conference, 3-8 November 2019, Chicago, Illinois.	not RCT
140	Lee, S. H.; Kim, Y. M.; Lee, B. H. 2015	Effects of virtual reality-based bilateral upper-extremity training on brain activity in post-stroke patients	non-immersive VR
141	Lee, S. H.; Lee, J. Y.; Kim, M. Y.; Jeon, Y. J.; Kim, S.; Shin, J. H. 2018	Virtual Reality Rehabilitation With Functional Electrical Stimulation Improves Upper Extremity Function in Patients With Chronic Stroke: A Pilot Randomized Controlled Study	non-immersive VR
142	Lee, S.; Kim, Y.; Lee, B. H. 2016	Effect of Virtual Reality-based Bilateral Upper Extremity Training on Upper Extremity Function after Stroke: A Randomized Controlled Clinical Trial	non-immersive VR
143	Leng, Y.; Lo, W. L. A.; Mao, Y. R.; Bian, R.; Zhao, J. L.; Xu, Z.; Li, L.; Huang, D. F. 2022	The Impact of Cognitive Function on Virtual Reality Intervention for Upper Extremity Rehabilitation of Patients With Subacute Stroke: Prospective Randomized Controlled Trial With 6-Month Follow-up	non-immersive VR
144	Levin MF; Knaut LAM; Magdalon EC; Subramanian S 2009	Virtual Reality environments to enhance upper limb functional recovery in patients with hemiparesis.	not RCT
145	Lewis GN 2010	Virtual reality: just a game or useful for rehabilitation?	conference abstracts or posters
146	Li, C.; Song, X.; Chen, S.; Wang, C.; He, J.; Zhang, Y.; Xu, S.; Yan, Z.; Jia, J.; Shull, P. 2021	Long-term Effectiveness and Adoption of a Cellphone Augmented Reality System on Patients with Stroke: Randomized Controlled Trial	non-immersive VR
147	Lin, R. C.; Chiang, S. L.; Heitkemper, M. M.; Weng, S. M.; Lin, C. F.; Yang, F. C.; Lin, C. H. 2020	Effectiveness of Early Rehabilitation Combined With Virtual Reality Training on Muscle Strength, Mood State, and Functional Status in Patients With Acute Stroke: A Randomized Controlled Trial	no relevant outcomes
148	Liu, Y.; Lin, R.; Tian, X.; Wang, J.; Tao, Y.; Zhu, N. 2024	Effects of VR task-oriented training combined with rTMS on balance function and brain plasticity in stroke patients: a randomized controlled trial study protocol	study protocol
149	Llorens, R.; Fuentes, M. A.; Borrego, A.; Latorre, J.; Alcaniz, M.; Colomer, C.; Noe, E. 2021	Effectiveness of a combined transcranial direct current stimulation and virtual reality-based intervention on upper limb function in chronic individuals post-stroke with persistent severe hemiparesis: a randomized controlled trial	non-immersive VR
150	Llorens, R.; Gil-Gomez, J. A.; Alcaniz, M.; Colomer, C.; Noe, E. 2015	Improvement in balance using a virtual reality-based stepping exercise: a randomized controlled trial involving individuals with chronic stroke	non-immersive VR
151	Llorens, R.; Noe, E.; Colomer, C.; Alcaniz, M. 2015	Effectiveness, usability, and cost-benefit of a virtual reality-based telerehabilitation program for balance recovery after stroke: a randomized controlled trial	non-immersive VR
152	Long, Y.; Ouyang, R. G.; Zhang, J. Q. 2020	Effects of virtual reality training on occupational performance and self-efficacy of patients with stroke: a randomized controlled trial	non-immersive VR
153	Lourenco, CB; Subramanian, SK; Sveistrup, H; Levin, M 2010	Effect of different training environments on upper-limb motor recovery following stroke	conference abstracts or posters
154	Lourenco, CB; Subramanian, SK; Sveistrup, H; Levin, MF 2010	Physical and virtual reality training environments for upper limb motor recovery in chronic stroke	conference abstracts or posters
155	Low, AY; Ng, YS; Chan, Y; Tan, DML; Bok, CW; Fook-Chong, SMC; Chew, NJL; Bte Nasron, LI 2012	Effect of virtual reality rehabilitation as an adjunct to conventional therapy in people with sub-acute stroke: a randomised controlled pilot trial	conference abstracts or posters
156	Magdalon, EC; Levin, MF; Fasolo Quevedo, AA; Michaelsen, SM 2008	Kinematics of reaching and grasping in a 3D immersive virtual reality environment in patients with hemiparesis	conference abstracts or posters
157	Maggio, M. G.; Naro, A.; Manuli, A.; Maresca, G.; Balletta, T.; Latella, D.; De Luca, R.; Calabro, R. S. 2021	Effects of Robotic Neurorehabilitation on Body Representation in Individuals with Stroke: A Preliminary Study Focusing on an EEG-Based Approach	non-immersive VR
158	Maggioni, G; Vellata, C; Belli, S; Isolini, C; Cattaneo, D; Prince, I; Zeni, F 2023	The role of virtual reality in rehabilitation of balance in poststroke patients: a pilot study	conference abstracts or posters
159	Malik, A 2017	Effect of virtual reality on mobility in stroke in comparison with task oriented training P: stroke I: virtual reality training O= mobility C- task oriented training	conference abstracts or posters
160	Malik, A. N.; Masood, T. 2021	Task-oriented training and exer-gaming for improving mobility after stroke: A randomized trial	non-immersive VR
161	Malik, A.N.; Masood, T. 2017	Virtual reality training improves turning capacity and functional reach in stroke patients	non-immersive VR
162	Mao, Y.; Chen, P.; Li, L.; Huang, D. 2015	Changes of pelvis control with subacute stroke: A comparison of body-weight- support treadmill training coupled virtual reality system and over-ground training	non-immersive VR
163	Masood, Tahir; Asghar, Tasmiya; Malik, Arshad Nawaz 2024	Effects of additional mental imagery training on lower limb function in stroke patients treated with virtual reality.	non-immersive VR
164	McDonough, S 2011	Virtual Reality in the Rehabilitation of the Upper Limb after stroke	conference abstracts or posters
165	McDonough, S; McNeill, M 2006	Bilateral training following stroke using virtual reality	conference abstracts or posters
166	McEwen, D; Bennett, S; Bilodeau, M; Goubran, R; Finestone, H; Sveistrup, H 2015	Virtual reality (VR) training improves dynamic standing balance in rehabilitating stroke inpatients	conference abstracts or posters
167	McEwen, D.; Taillon-Hobson, A.; Bilodeau, M.; Sveistrup, H.; Finestone, H. 2014	Virtual reality exercise improves mobility after stroke: an inpatient randomized controlled trial	non-immersive VR
168	McEwen, DW; Taillon-Hobson, A; Bilodeau, M; Sveistrup, H; Finestone, HM 2013	Virtual reality rehabilitation after stroke study (VRRASS): an inpatient blinded randomized control trial	non-immersive VR
169	Mekbib, Destaw B.; Zhao, Zhiyong; Wang, Jianbao; Xu, Bin; Zhang, Li; Cheng, Ruiding; Fang, Shan; Shao, Yuling; Yang, Wei; Han, Jiawei; Jiang, Hongjie; Zhu, Junming; Ye, Xiangming; Zhang, Jianmin; Xu, Dongrong 2020	Proactive Motor Functional Recovery Following Immersive Virtual Reality–Based Limb Mirroring Therapy in Patients with Subacute Stroke.	not Rct
170	Miclaus, R. S.; Roman, N.; Henter, R.; Caloian, S. 2021	Lower Extremity Rehabilitation in Patients with Post-Stroke Sequelae through Virtual Reality Associated with Mirror Therapy	non-immersive VR
171	Mirelman A 2007	Comparison of robotic-virtual reality lower extremity training with robotic lower extremity training alone for rehabilitation of gait of individuals post-stroke.	non-immersive VR
172	Mirelman, A; Bonato, P; Deutsch, JE 2007	Effects of virtual reality-robotic training compared to robot training alone on walking individuals with post stroke hemiplegia	non-immersive VR
173	Mirelman, A.; Bonato, P.; Deutsch, J. E. 2009	Effects of training with a robot-virtual reality system compared with a robot alone on the gait of individuals after stroke	non-immersive VR
174	Mirelman, A.; Patritti, B. L.; Bonato, P.; Deutsch, J. E. 2010	Effects of virtual reality training on gait biomechanics of individuals post-stroke	non-immersive VR
175	Mousavi Hondori, Hossein; Khademi, Maryam; Dodakian, Lucy; Cramer, Steven C.; Lopes, Cristina Videira 2013	A Spatial Augmented Reality Rehab System for Post-Stroke Hand Rehabilitation...Medicine Meets Virtual Reality 20. NextMed/MMVR20 Proceedings	not RCT
176	Mukherjee, M 2018	Virtual reality augmented gait adaptation in stroke survivors	study protocol
177	Mukherjee, M; Fayad, P; Rand, T; Fujan-Hansen, J 2018	Gait adaptation in virtual reality: does baseline spatio-temporal asymmetry in stroke survivors play a role?	conference abstracts or posters
178	Mukherjee, M; Sado, T; Motz, Z; Fayad, P 2019	Enhancing perception of self-motion after stroke using virtual reality affects gait adaptation in those with high levels of gait asymmetry	conference abstracts or posters
179	NCT02475083, 2015	Use of Virtual Reality Games for the Treatment of Balance and Reducing the Occurrence of Falls in Patients After Stroke	study protocol
180	NCT02631850, 2015	Effectiveness of Virtual Reality Gaming Therapy Versus CI Therapy for Upper Extremity Rehabilitation	study protocol
181	NCT04297774, 2020	Effects of Wearable Sensor Based Virtual Reality Game on Balance for Stroke	conference abstracts or posters
182	NCT05193539, 2021	Effects of Comprehensive Augmented and Virtual Reality in Stroke Patients	conference abstracts or posters
183	Norouzi-Gheidari, N.; Hernandez, A.; Archambault, P. S.; Higgins, J.; Poissant, L.; Kairy, D. 2019	Feasibility, Safety and Efficacy of a Virtual Reality Exergame System to Supplement Upper Extremity Rehabilitation Post-Stroke: A Pilot Randomized Clinical Trial and Proof of Principle	non-immersive VR
184	Norouzi-Gheidari, N.; Hernandez, A.; Archambault, P.S.; Higgins, J.; Poissant, L.; Kairy, D. 2020	Feasibility, safety and efficacy of a virtual reality exergame system to supplement upper extremity rehabilitation post-stroke: A pilot randomized clinical trial and proof of principle	non-immersive VR
185	Oh, Y. B.; Kim, G. W.; Han, K. S.; Won, Y. H.; Park, S. H.; Seo, J. H.; Ko, M. H. 2019	Efficacy of Virtual Reality Combined With Real Instrument Training for Patients With Stroke: A Randomized Controlled Trial	non-immersive VR
186	Paik, NJ 2013	The Development of Upper Extremity Rehabilitation Program Using Virtual Reality for the Stroke Patients	conference abstracts or posters
187	Pang, M.Y.C. 2014	Use of virtual reality in balance and gait training post-stroke	conference abstracts or posters
188	Park, J.; Chung, Y. 2018	The effects of robot-assisted gait training using virtual reality and auditory stimulation on balance and gait abilities in persons with stroke	non-immersive VR
189	Park, M.; Ko, M. H.; Oh, S. W.; Lee, J. Y.; Ham, Y.; Yi, H.; Choi, Y.; Ha, D.; Shin, J. H. 2019	Effects of virtual reality-based planar motion exercises on upper extremity function, range of motion, and health-related quality of life: a multicenter, single-blinded, randomized, controlled pilot study	non-immersive VR
190	Park, S. K.; Yang, D. J.; Uhm, Y. H.; Heo, J. W.; Kim, J. H. 2016	The effect of virtual reality-based eccentric training on lower extremity muscle activation and balance in stroke patients	non-immersive VR
191	Park, Y. S.; An, C. S.; Lim, C. G. 2021	Effects of a Rehabilitation Program Using a Wearable Device on the Upper Limb Function, Performance of Activities of Daily Living, and Rehabilitation Participation in Patients with Acute Stroke	non-immersive VR
192	Parnell, Kristin	The real world: virtual reality allows users to engage in environments like real-world scenarios to promote neuroplasticity.	conference abstracts or posters
193	Pedreira da Fonseca, E 2015	Use of virtual reality games for the treatment of balance and reducing the occurrence of falls in patients after stroke	conference abstracts or posters
194	Pedreira da Fonseca, E.; da Silva Ribeiro, N. M.; Pinto, E. B. 2017	Therapeutic Effect of Virtual Reality on Post-Stroke Patients: Randomized Clinical Trial	non-immersive VR
195	Petrova, LV; Kostenko, EV; Martynov, MY; Pogonchenkova, IV; Kopasheva, VD 2023	The effect of rehabilitation with sensory glove and virtual reality on concentration of brain-derived neurotrophic factor and event related potential P300 in the early rehabilitation period after ischemic stroke	not published in English
196	Piron, L.; Turolla, A.; Agostini, M.; Zucconi, C.; Cortese, F.; Zampolini, M.; Zannini, M.; Dam, M.; Ventura, L.; Battauz, M.; Tonin, P. 2009	Exercises for paretic upper limb after stroke: a combined virtual-reality and telemedicine approach	non-immersive VR
197	Piron, L.; Turolla, A.; Agostini, M.; Zucconi, C.S.; Ventura, L.; Tonin, P.; Dam, M. 2010	Motor learning principles for rehabilitation: A pilot randomized controlled study in poststroke patients	non-immersive VR
198	Piron L; Turolla A; Agostini M; Zucconi C; Tonin P; Piccione F; Dam M 2009	Assessment and treatment of the upper limb by means of Virtual Reality in post-stroke patients.	non-immersive VR
199	Quadros, X; Solomon, MJ; Kumaran, DS; Levin, MF; Archambault, PS 2016	Effect of kinect based virtual reality training on sitting and reaching in patients with stroke	conference abstracts or posters
200	Rajaratnam, B. S.; Gui Kaien, J.; Lee Jialin, K.; Sweesin, K.; Sim Fenru, S.; Enting, L.; Ang Yihsia, E.; Keathwee, N.; Yunfeng, S.; Woo Yinghowe, W.; Teo Siaoting, S. 2013	Does the Inclusion of Virtual Reality Games within Conventional Rehabilitation Enhance Balance Retraining after a Recent Episode of Stroke?	non-immersive VR
201	Rajda, C; Berman, S; Levy-Tzedek, S; Archambault, P; Levin, M 2023	SHORT-TERM REACHING TRAINING WITH ERROR AUGMENTATION IN PEOPLE WITH CHRONIC STROKE FOR UPPER LIMB REHABILITATION	conference abstracts or posters
202	Raza, Muhammad Haris; Qayyum, Saba; Khan, Muhammad Adnan; Khan, Muhammad Amjad 2024	VIRTUAL REALITY BASE REHABILITATION IN STROKE FOR UPPER LIMB MOTOR RECOVERY.	not RCT
203	RBR-539w5nw, 2022	Balance Training through Virtual Rehabilitation in patients who have suffered a Stroke	conference abstracts or posters
204	Richards, CL; Malouin, F; McFadyen, BJ; Comeau, F; Fung, J; Lamontagne, J 2006	A virtual reality-based program for locomotor training after stroke	conference abstracts or posters
205	Rodriguez Hernandez, J; Cano-De-La-Cuerda, R; Munoz Villena, A; Cano-Manas, M; Collado-Vazquez, S 2020	Virtual reality based therapy effects on balance and postural control of subacute stroke patients: a randomized controlled trial	conference abstracts or posters
206	Rodriguez-Hernandez, M.; Criado-Alvarez, J. J.; Corregidor-Sanchez, A. I.; Martin-Conty, J. L.; Mohedano-Moriano, A.; Polonio-Lopez, B. 2021	Effects of Virtual Reality-Based Therapy on Quality of Life of Patients with Subacute Stroke: A Three-Month Follow-Up Randomized Controlled Trial	non-immersive VR
207	Rodriguez-Hernandez, M.; Polonio-Lopez, B.; Corregidor-Sanchez, A. I.; Martin-Conty, J. L.; Mohedano-Moriano, A.; Criado-Alvarez, J. J. 2021	Effects of Specific Virtual Reality-Based Therapy for the Rehabilitation of the Upper Limb Motor Function Post-Ictus: Randomized Controlled Trial	non-immersive VR
208	Rodriguez-Hernandez, M.; Polonio-Lopez, B.; Corregidor-Sanchez, A. I.; Martin-Conty, J. L.; Mohedano-Moriano, A.; Criado-Alvarez, J. J. 2023	Can specific virtual reality combined with conventional rehabilitation improve poststroke hand motor function? A randomized clinical trial	non-immersive VR
209	Rogers, JM; Duckworth, J; Middleton, S; Steenbergen, B; Wilson, PH 2019	Elements virtual rehabilitation improves motor, cognitive, and functional outcomes in adult stroke: evidence from a randomized controlled pilot study	non-immersive VR
210	Rojo, A.; Castrillo Calvillo, A.; Lopez, C.; Raya, R.; Moreno, J. C. 2024	Effects of a Virtual Reality Cycling Platform on Lower Limb Rehabilitation in Patients With Ataxia and Hemiparesis: Pilot Randomized Controlled Trial	no relevant outcomes
211	Sainburg, RL 2018	Virtual reality and manipulation training of the non-paretic arm in chronic stroke survivors (VRMT)	conference abstracts or posters
212	Sakakibara, B 2019	Virtual reality, mood, and sedentary behaviour after stroke	study protocol
213	Salvalaggio, S.; Kiper, P.; Pregnolato, G.; Baldan, F.; Agostini, M.; Maistrello, L.; Turolla, A. 2022	Virtual Feedback for Arm Motor Function Rehabilitation after Stroke: A Randomized Controlled Trial	non-immersive VR
214	Sana, V.; Ghous, M.; Kashif, M.; Albalwi, A.; Muneer, R.; Zia, M. 2023	Effects of vestibular rehabilitation therapy versus virtual reality on balance, dizziness, and gait in patients with subacute stroke: A randomized controlled trial	non-immersive VR
215	Saposnik, G 2008	Effectiveness of virtual reality exercises in stroke rehabilitation (EVREST)	non-immersive VR
216	Schuster-Amft, C.; Eng, K.; Suica, Z.; Thaler, I.; Signer, S.; Lehmann, I.; Schmid, L.; McCaskey, M. A.; Hawkins, M.; Verra, M. L.; Kiper, D. 2018	Effect of a four-week virtual reality-based training versus conventional therapy on upper limb motor function after stroke: A multicenter parallel group randomized trial	non-immersive VR
217	Schuster-Amft, C; Eng, K; Suica, Z; Thaler, I; Signer, S; McCaskey, M; Verra, M; Kiper, D 2016	Effect of a virtual reality-based training on upper limb function in patients after stroke: a single-blinded randomised controlled multi-centre trial	non-immersive VR
218	Sheehy, LM 2018	Home-based virtual reality training after stroke	conference abstracts or posters
219	Sheehy, L.; Taillon-Hobson, A.; Sveistrup, H.; Bilodeau, M.; Finestone, H. 2020	Implementation of a randomized controlled trial on an inpatient stroke rehabilitation unit: Lessons learned	non-immersive VR
220	Sheehy, L; Taillon-Hobson, A; Sveistrup, H; Bilodeau, M; Yang, C; Finestone, H 2017	The addition of virtual reality training for sitting balance to inpatient rehabilitation in the subacute stage post-stroke	non-immersive VR
221	Sheehy, L.; Taillon-Hobson, A.; Sveistrup, H.; Bilodeau, M.; Yang, C.; Finestone, H. 2020	Sitting Balance Exercise Performed Using Virtual Reality Training on a Stroke Rehabilitation Inpatient Service: A Randomized Controlled Study	non-immersive VR
222	Sheehy, L; Taillon-Hobson, A; Sveistrup, H; Bilodeau, M; Yang, C; Welch, V; Hossain, A; Finestone, H 2019	Home-based virtual reality after discharge from hospital-based stroke rehabilitation: a randomized controlled feasibility trial	non-immersive VR
223	Sheehy, L.; Taillon-Hobson, A.; Sveistrup, H.; Bilodeau, M.; Yang, C.; Welch, V.; Hossain, A.; Finestone, H. 2019	Home-based virtual reality training after discharge from hospital-based stroke rehabilitation: a parallel randomized feasibility trial	non-immersive VR
224	Shin, J. H.; Kim, M. Y.; Lee, J. Y.; Jeon, Y. J.; Kim, S.; Lee, S.; Seo, B.; Choi, Y. 2016	Effects of virtual reality-based rehabilitation on distal upper extremity function and health-related quality of life: a single-blinded, randomized controlled trial	non-immersive VR
225	Silver, Brian 2016	Virtual reality versus reality in post-stroke rehabilitation.	not RCT
226	Singh, DKA 2018	Effectiveness of virtual reality games as an adjunct to usual physiotherapy care in improving upper limb strength, dexterity, sensory function, activities of daily living and quality of life among stroke survivors	conference abstracts or posters
227	Sivak M; Mavroidis C; Holden MK 2009	Design of a low cost Multiple User Virtual Environment for Rehabilitation (MUVER) of patients with stroke.	not RCT
228	Smolentseva, IG; Amosova, NA; Maslyluk, OA 2013	The use of virtual reality technology in the rehabilitation of patients with acute cerebral stroke	not published in English
229	Song, Y. B.; Chun, M. H.; Kim, W.; Lee, S. J.; Yi, J. H.; Park, D. H. 2014	The effect of virtual reality and tetra-ataxiometric posturography programs on stroke patients with impaired standing balance	non-immersive VR
230	Souza, MC; de Paula, OT; Muzzi, GJX; Borrego, PD; Pasqual, MA; Pimentel, PME 2019	Balance training in virtual reality promotes performance improvement but not transfer to postural control in people with chronic stroke	non-immersive VR
231	Specht, J; Krakow, K 2023	Head-mounted display virtual reality cognitive training in neurorehabilitation: results of a randomized controlled pilot trial in Germany	no relevant outcomes
232	Standen, P 2010	A low cost virtual reality system for home based rehabilitation of the upper limb following stroke	non-immersive VR
233	Standen, PJ; Brown, DJ; Battersby, S; Walker, M; Connell, L; Richardson, A 2010	A study to evaulate a low cost virtual reality system for home based rehabilitation of the upper limb following stroke	non-immersive VR
234	Standen, PJ; Threapleton, K; Connell, L; Richardson, A; Battersby, S; Brown, DJ; Platts, F 2013	A low cost virtual reality system for home based rehabilitation of the upper limb following stroke: a randomised controlled feasibility trial	non-immersive VR
235	Standen, PJ; Threapleton, K; Richardson, A; Connell, L; Brown, DJ; Battersby, S 2016	A low cost virtual reality system for home based rehabilitation of the arm following stroke: a randomised controlled feasibility trial	non-immersive VR
236	Subramanian, SK; Lourenc¸o, CB; Chilingaryan, G; Sveistrup, H; Levin, MF 2011	Randomized controlled trial of effect of virtual reality versus physical training environments on arm motor recovery in chronic stroke	conference abstracts or posters
237	Syringas, Pantelis; Potsika, Vassiliki; Tachos, Nikolaos; Pardalis, Athanasios; Papaioannou, Christoforos; 2025	Exploring New Tools in Upper Limb Rehabilitation After Stroke Using an Exoskeletal Aid: A Pilot Randomized Control Study.	non-immersive VR
238	Tanne, D 2008	Virtual reality training program for ambulatory patients with chronic gait deficits after stroke	study protocol
239	Taveggia, G.; Borboni, A.; Salvi, L.; Mule, C.; Fogliaresi, S.; Villafane, J. H.; Casale, R. 2016	Efficacy of robot-assisted rehabilitation for the functional recovery of the upper limb in post-stroke patients: a randomized controlled study	non-immersive VR
240	Thielbar, K. O.; Lord, T. J.; Fischer, H. C.; Lazzaro, E. C.; Barth, K. C.; Stoykov, M. E.; Triandafilou, K. M.; Kamper, D. G. 2014	Training finger individuation with a mechatronic-virtual reality system leads to improved fine motor control post-stroke	non-immersive VR
241	Thielbar, K. O.; Triandafilou, K. M.; Barry, A. J.; Yuan, N.; Nishimoto, A.; Johnson, J.; Stoykov, M. E.; Tsoupikova, D.; Kamper, D. G. 2020	Home-based Upper Extremity Stroke Therapy Using a Multiuser Virtual Reality Environment: A Randomized Trial	non-immersive VR
242	Tieri, G.; Iosa, M.; Fortini, A.; Aghilarre, F.; Gentili, F.; Rubeca, C.; Mastropietro, T.; Antonucci, G.; De Giorgi, R. 2024	Efficacy of a Virtual Reality Rehabilitation Protocol Based on Art Therapy in Patients with Stroke: A Single-Blind Randomized Controlled Trial	no relevant outcomes
243	Timmermans, C.; Roerdink, M.; Meskers, C. G. M.; Beek, P. J.; Janssen, T. W. J. 2021	Walking-adaptability therapy after stroke: results of a randomized controlled trial	non-immersive VR
244	TOLLÁR, JÓZSEF; VETROVSKY, Tomas; SZéPHELYI, KLAUDIA; CSUTORÁS, BENCE; PRONTVAI, NÁNDOR; ÁCS, PONGRÁC; HORTOBÁGYI, TIBOR 2023	Effects of 2-Year-Long Maintenance Training and Detraining on 558 Subacute Ischemic Stroke Patients' Clinical–Motor Symptoms.	non-immersive VR
245	Tramontano, M.; Bergamini, E.; Iosa, M.; Belluscio, V.; Vannozzi, G.; Morone, G. 2018	Vestibular rehabilitation training in patients with subacute stroke: A preliminary randomized controlled trial	non-immersive VR
246	Turolla, A; Agostini, M; Dam, M; Ventura, L; Zucconi, C; Kiper, P 2012	Effectiveness of virtual reality for the upper limb treatment in stroke patients	non-immersive VR
247	van Wijck, F.; Alexander, G.; Baillie, L.; Bain, B.; Barber, M.; Dall, P.; Donaldson, C.; Fleming, A.; Granat, M.; Kerr, A.; Kidd, L.; Langhorne, P.; McConnachie, A.; Molloy, K.; Pollock, A.; Rowe, P.; Schnabel, S.; Stanley, B.; Young, H.J. 2019	Early VERsus Later Augmented Physiotherapy compared with usual physiotherapy (EVERLAP): a feasibility randomised controlled trial of arm function after stroke...Chartered Society of Physiotherapy Conference & Trade Exhibition, Physiotherapy UK 2019, Nov 1	non-immersive VR
248	Velmurugan G.; Viswanath S.; Andrews Milton J. 2023	Effectiveness of Virtual Reality Training on Upper Limb Motor Function in Stroke Patient's: A Randomized Control Trial.	non-immersive VR
249	Ventura, Sara; Lullini, Giada; Riva, Giuseppe 2023	Embodied the Healthy Arm: Virtual Reality Rehabilitation for Stroke Patients with Proprioceptive Upper-Limb Deficit.	study protocol
250	Vorokhta, Y; Khramtsov, D; Muratova, T; Andryuschenko, E; Sazonov, V; Bocherova, G 2021	Recovery of motor function of the upper limbs after a stroke	conference abstracts or posters
251	Wang, X.; Qiu, J.; Zhou, Y.; Liu, W.; Zhang, S.; Gong, Y.; Jiang, W.; Fang, L.; Ji, C.; Yao, X.; Wang, W.; Xu, S.; Lu, Z.; Ding, Y. 2024	Effects of Virtual Reality-Assisted and Overground Gait Adaptation Training on Balance and Walking Ability in Stroke Patients: A Randomized Controlled Trial	non-immersive VR
252	Wang, Z. R.; Wang, P.; Xing, L.; Mei, L. P.; Zhao, J.; Zhang, T. 2017	Leap Motion-based virtual reality training for improving motor functional recovery of upper limbs and neural reorganization in subacute stroke patients	non-immersive VR
253	Weingarden, H 20014	Virtual Reality Intervention for Stroke Rehabilitation	conference abstracts or posters
254	Wei, X.; Zhou, P.; Wei, Y.; Wu, D.; Qin, P.; Zhang, Y.; Zhu, J.; Ren, Z.; Li, H. 2024	Comparison of Occupational Performance in Immersive Virtual and Real Environments Among Patients With Stroke: Observational Randomized Crossover Pilot Study	no relevant outcomes
255	Widmer, M.; Held, J. P. O.; Wittmann, F.; Valladares, B.; Lambercy, O.; Sturzenegger, C.; Palla, A.; Lutz, K.; Luft, A. R. 2022	Reward During Arm Training Improves Impairment and Activity After Stroke: A Randomized Controlled Trial	non-immersive VR
256	Worthen-Chaudhari, Lise 2015	Effectiveness, Usability, and Cost-Benefit of a Virtual Reality–Based Telerehabilitation Program for Balance Recovery After Stroke: A Randomized Controlled Trial...Llorens, Roberto, Noe;, Enrique, Colomer, Carolina et al. Effectiveness, Usability, and Cos	non-immersive VR
257	Xiao, X; Huang, D 2022	Virtual reality training improves motor function of the upper limbs in stroke survivors: an evaluation using transcranial magnetic stimulation	not published in English
258	Xiao, X; Mao, Y-R; Zhao, J-L; Li, L; Xu, G-Q; Huang, D-F 2014	Virtual reality-enhanced body weight-supported treadmill training improved lower limb motor function in patients with cerebral infarction	non-immersive VR
259	Xu, Y.; Tong, M.; Ming, W. K.; Lin, Y.; Mai, W.; Huang, W.; Chen, Z. 2021	A Depth Camera-Based, Task-Specific Virtual Reality Rehabilitation Game for Patients With Stroke: Pilot Usability Study	non-immersive VR
260	Xu, Y.; Yao, J.; Ni, J.; Yang, Y.; Fu, L.; Xu, C. 2025	Comparison of Combined Virtual Reality Combined With Standing Balance Training Versus Standard Practice in Patients With Hemiplegia: A Single-Blinded, Randomized Controlled Trial	non-immersive VR
261	Yaman, F.; Akdeniz Leblebicier, M.; Okur, I.; Imal Kizilkaya, M.; Kavuncu, V. 2022	Is virtual reality training superior to conventional treatment in improving lower extremity motor function in chronic hemiplegic patients?	non-immersive VR
262	Yamato, Tiê P.; Pompeu, José E.; Pompeu, Sandra M. A. A.; Hassett, Leanne 2016	Virtual Reality for Stroke Rehabilitation.	Not RCT
263	Yang, H.; Gao, Z.; Zhou, Y.; Liao, Z.; Song, C.; Mao, Y. 2024	Effects of gait adaptation training on augmented reality treadmill for patients with stroke in community ambulation	non-immersive VR
264	Yang, S.; Hwang, W. H.; Tsai, Y. C.; Liu, F. K.; Hsieh, L. F.; Chern, J. S. 2011	Improving balance skills in patients who had stroke through virtual reality treadmill training	non-immersive VR
265	Yang, S. W.; Ma, S. R.; Choi, J. B. 2023	The Effect of Kinesio Taping Combined with Virtual-Reality-Based Upper Extremity Training on Upper Extremity Function and Self-Esteem in Stroke Patients	non-immersive VR
266	Yang, Z. Q.; Du, D.; Wei, X. Y.; Tong, R. K. 2022	Augmented reality for stroke rehabilitation during COVID-19	non-immersive VR
267	Yao, X.; Cui, L.; Wang, J.; Feng, W.; Bao, Y.; Xie, Q. 2020	Effects of transcranial direct current stimulation with virtual reality on upper limb function in patients with ischemic stroke: a randomized controlled trial	non-immersive VR
268	Yao, X; Xie, Q 2018	Effects of virtual reality combined with transcranial direct current stimulation on upper limb function in patients with ischemic stroke	non-immersive VR
269	Yin, Chieh; Hsueh, Ya-Hsin; Yeh, Chun-Yu; Lo, Hsin-Chang; Lan, Yi-Ting 2016	A Virtual Reality-Cycling Training System for Lower Limb Balance Improvement.	non-immersive VR
270	Yin, C. W.; Sien, N. Y.; Ying, L. A.; Chung, S. F.; Tan May Leng, D. 2014	Virtual reality for upper extremity rehabilitation in early stroke: a pilot randomized controlled trial	non-immersive VR
271	Yom, C.; Cho, H. Y.; Lee, B. 2015	Effects of virtual reality-based ankle exercise on the dynamic balance, muscle tone, and gait of stroke patients	non-immersive VR
272	Yoon, B 2014	Effect of virtual reality on physical and mental health in patient with stroke	study protocol
273	You, S. H.; Jang, S. H.; Kim, Y. H.; Hallett, M.; Ahn, S. H.; Kwon, Y. H.; Kim, J. H.; Lee, M. Y. 2005	Virtual reality-induced cortical reorganization and associated locomotor recovery in chronic stroke: an experimenter-blind randomized study	non-immersive VR
274	Zheng, C. J.; Liao, W. J.; Xia, W. G. 2015	Effect of combined low-frequency repetitive transcranial magnetic stimulation and virtual reality training on upper limb function in subacute stroke: a double-blind randomized controlled trail	non-immersive VR
