# Supplementary material for: Effects of immersive virtual reality on limb motor function, balance, gait and quality of life after stroke: A systematic review and meta-analysis
Source: PLoS One. 2026 Jul 6;21(7):e0351114. doi: 10.1371/journal.pone.0351114 (PMC13336215; doi:10.1371/journal.pone.0351114)
Supplement: S6 File — (XLSX) [file pone.0351114.s006.xlsx]

## Sheet: Search without language restric
Kolumn1	Kolumn2	Kolumn3	Kolumn4
	Author (year)	Title	Reason for exclusion
1	Ahn 2021	Development and Effects of Head-Mounted Display-Based Home-Visits Virtual Reality Simulation Program for Nursing Students	nursing students
2	Dinten-Fernandez 2019	Top-down and bottom-up approaches for the treatment of unilateral spatial neglect in stroke patients: A systematic review	Systematisk review
3	Dolganov 2019	Virtual reality in upper extremity dysfunction: specific features of usage in acute stroke	VR cycle- non immersive
4	Dominguez-Tellez 2019	Effects of virtual reality on balance and gait in stroke: a systematic review and meta-analysis	Syst review
5	Drvar 2013	Stroke volume and pulse pressure variation are good predictors of fluid responsiveness in sepsis patients	Sepsis patienter
6	Garcia-Muniz 2019	Effectiveness of Wii Fit Balance board in comparison with other interventions for post-stroke balance rehabilitation. Systematic review and meta-analysis	non-immersive VR
7	Goya 2023	Documento de consenso de la Sociedad Espanola de Obstetricia y Ginecologia (SEGO) y el Comite Espanol Interdisciplinario para la Prevencion Vascular (CEIPV). Ventana de oportunidad: prevencion del riesgo vascular en la mujer. Resultados adversos del embarazo y riesgo de enfermedad vascular.	vascular risk factors (VR), not VR
8	Khizhnikova 2018	Motor learning of the post-stroke patients presenting with upper limb paresis on the mechanotherapeutic system	non-immersive VR
9	Kosteno 2023	Effectiveness of rehabilitation with virtual reality and biofeedback in recovery of hand function after stroke	non-immersive VR
10	Leon-Ruiz 2019	Current evidence on virtual reality and its potential usefulness in post-stroke neurorehabilitation	Review
11	Liepert 2012	Evidence-based methods in motor rehabilitation after stroke	Review
12	Panczel 2002	Impairment of vasoreactivity in brainstem and hemispheral small vessel disease: comparative study	vasoreactivity (VR), Not VR
13	Penasco-Martin 2010	Application of virtual reality in the motor aspects of neurorehabilitation	Review
14	Petrova 2023	The effect of rehabilitation with sensory glove and virtual reality on concentration of brain-derived neurotrophic factor and event related potential P300 in the early rehabilitation period after ischemic stroke	non-immersiv, fel outcome
15	Pomnikov 2020	Rehabilitation of the motor function of the upper limb using 3D audio-visualization in patients with acute stroke	immersive
16	Rosiak 2019	Effectiveness of vestibular rehabilitation in patients with vestibular dysfunction	Vestibular function, not VR
17	Shurupova 2021	Clinical and anamnestic data that affect the outcome of rehabilitation on virtual reality in patients with stroke	Non-randomized
18	Sidiakina 2015	The role of evidence-based medicine in the neurorehabilitation: the innovative technologies (a review	Review
19	Sofia Lopez-Isola 2025	Use of Virtual Reality Based on Daily Activities for Cognitive Rehabilitation After Stroke: A Systematic Review	Review
20	Zakharov 2021	Motor rehabilitation of patients in the acute period of stroke using virtual reality technology	immersive
21	Barcala 2011	Balance analysis in hemiparetics patients after training with Wii Fit program	non-immersive VR
22	Bayon 2008	Rehabilitation therapy induced brain plasticity in stroke patients	Rullstol
23	Bayon 2010	Virtual reality-based stroke rehabilitation	Review
24	Bayon-Calatayad 2014	Efficacy of new therapies for upper limb neurorehabilitation in stroke patients	Review
25	Bayon-Calatayad 2014	Eficacia de nuevas terapias en la neurorrehabilitación del miembro superior en pacientes con ictus	Review
26	L.I 2017	Application progress of virtual reality rehabilitation technology in upper limb dysfunction after stroke	Review
27	CEkok 2017	İNME HASTALARINDA NİNTENDO Wİİ OYUNLARININ DENGE VE ÜST EKSTREMİTE FONKSİYONLARINA ETKİSİ	non-immersive VR
28	Cid-Guede 2018	Tratamiento fisioterapéutico de la heminegligencia secundaria a un accidente cerebrovascular	Review
29	Comerlato 2014	Effects of virtual reality on balance of hemiparetic patients	non-immersive VR
30	Comeralot 2014	Efeitos da realidade virtual no equilíbrio de indivíduos hemiparéticos	non-immersive VR
31	Da Rocha 2024	Eficácia da imagética motora e do neurofeedback para o controle motor e a reabilitação funcional em casos de lesão cerebral: uma revisão de literatura	Review, brain injury
32	De Oliviera 2021	Impacto da realidade virtual na funcionalidade e percepção de melhora de indivíduos com hemiparesia crônica: um estudo piloto	Non RCT
33	De Oliviera 2013	Treinamento de sujeitos hemiparéticos em tarefas virtuais utilizando o Nintendo Wii	non-immersive VR
34	De Oliviera 2013	Training of hemiparetic subjects with virtual tasks using the Nintendo Wii	non-immersive VR
35	De Souza 2020	Eficácia da combinação do Nintendo Wii® e fisioterapia convencional na independência funcional de indivíduos hemiparéticos pós-acidente vascular cerebral: ensaio clínico randomizado	non-immersive VR
36	Deog 2013	Virtual reality based stroke rehabilitation	review
37	Deog 2014	Virtual reality based stroke rehabilitation	review
38	Dos Santos 2022	Terapia espelho baseada em realidade virtual após acidente vascular cerebral: revisão sistemática de ensaios randomizados	Review
39	Feitoza 2018	Treino com realidade virtual no alcance manual de crianças com paralisia cerebral: estudo de três casos	Child
40	Ferreira 2021	A inserção da realidade virtual aplicada na recuperação físico-funcional de membros superiores após acidente vascular encefálico: uma revisão sistemática	Review
41	Goncales 2018	Realidade virtual em hemiparéticos crónicos: efeitos do treino no controle postural	non RCT
42	Grossi 2017	Benefícios do video game em pacientes com sequelas de acidente vascular cerebral	non-immersive VR
43	HosGÖR 2022	Sağlık Hizmetleri Alanında Sanal Gerçekliğin Kullanımı: Türkiye ve Dünyadan Örnekler	Review
44	Isabel 2012	Effect of using virtual reality as a management strategy for the upper limb motor recovery in patients with chronic cerebral vascular disease as assessed by fMRI	non RCT
45	Isabel 2012	Efecto del uso de realidad virtual como estrategia de manejo para la recuperación motora del miembro superior, en pacientes con enfermedad vascular cerebral crónica, evaluada mediante RMf	non RCT
46	Jannik 2008	Post-stroke rehabilitation for limited function of the hand and arm: robotics and virtual reality	Review
47	Kizony 2008	Virtual reality and the rehabilitation of executive functions: an annotated bibliography	non RCT
48	Lavinia 2018	EVALUAREA IMPACTULUI TERAPIEI PRIN STIMULARE MULTISENZORIALĂ CU REALITATE VIRTUALĂ ASUPRA MEMBRULUI INFERIOR ŞI ANALIZA MERSULUI, LA PACIENŢII CU ACCIDENT VASCULAR CEREBRAL	fel outcom
49	Dong 2024	Experience of virtual reality rehabilitation of stroke patients: a Meta-synthesis of qualitative study	Meta-synthesis
50	Li 2018	Influence of mindfulness behavior combined with virtual environment training on rehabilitaition of hemiplegia in stroke patients	fel outcom
51	Wang 2022	Rehabilitation effect of virtual reality technology combined with group mode training in post-stroke depression patients	depression, fel outcom
52	Marotas 2013	ANÃLISE DO EQUILÃBRIO E DA MARCHA APÃS TREINAMENTO COM NINTENDO-WII<sup>Â®</sup> EM UM CASO DE ACIDENTE VASCULAR CEREBRAL (AVC) CRÃNICO	non-immersive VR
53	Marotas 2013	ANÁLISE DO EQUILÍBRIO E DA MARCHA APÓS TREINAMENTO COM NINTENDO-WII<sup>®</sup> EM UM CASO DE ACIDENTE VASCULAR CEREBRAL (AVC) CRÔNICO	non-immersive VR
54	Martyin-martin 2015	Efectividad clínica de la intervención terapéutica sobre la mano con realidad virtual en sujetos hemipléjicos: revisión sistemática	Review
55	Martyin-martin 2015	Efectividad clínica de la intervención terapéutica sobre la mano con realidad virtual en sujetos hemipléjicos: revisión sistemática	Review
56	Matuscek 2017	Die Wirksamkeit der Spiegeltherapie in Bezug auf die Schmerzreduktion bei Klienten mit komplexem regionalem Schmerzsyndrom (CRPS) Typ I - ein systematischer Review	Review
57	Munoz 2018	Efectos de la terapia de realidad virtual en el miembro superior en pacientes con ictus: revisión sistemática	Review
58	Neto 2019	EFEITOS DA TERAPIA POR REALIDADE VIRTUAL NA FUNCIONALIDADE E QUALIDADE DE VIDA EM PACIENTES PÓS-AVE: UM ESTUDO PILOTO	non-immersive VR
59	Pompeu 2014	The effects of virtual reality on stroke rehabilitation: A systematic review	Review
60	Pompeu 2014	Os efeitos da realidade virtual na reabilitação do acidente vascular encefálico: Uma revisão sistemática	Review
61	Rosero-herrera 2022	Propuesta de un sistema con realidad virtual y electroestimulación para tratar el movimiento de dorsiflexión del tobillo: a propósito de un caso	non-RCT
62	Rostani 2012	Comparison between virtual reality and constraint-induce movement therapy on upper limb function in children with hemiparetic cerebral palsy	children
63	Ruei 2021	Applying Multiple Strategies to Increase the Rate of Early Rehabilitation Exercise Adoption in Patients With Acute Stroke	non-RCT
64	Sanchez 2009	Rehabilitation strategies of the stroke patients	non-immersive VR
65	Sanchez 2009	Actividades simuladas de la vida diaria para rehabilitación motora del miembro superior en pacientes con enfermedad vascular cerebral	non-immersive VR
66	Silva 2018	Treino de equilíbrio em pessoas com doença de Parkinson com uso de realidade virtual	Parkinson
67	Taborda 2016	Efeito da Realidade Virtual no deslocamento do COP de indivíduos com hemiplegia	non-immersive VR
68	Wu 2025	Progress on dual-site transcranial magnetic stimulation technology in post-stroke motor dysfunction	non- VR
69	Yilmaz 2023	Virtual-Reality- Simulationstraining für die Schlaganfallbehandlung	non-abstract
70	Yilmaz 2023	Virtual-Reality-Simulationstraining für die Schlaganfallbehandlung	non-abstract/non fulltext
71	B. A. I. Yunfei 2024	Effects of seven rehabilitation exercises on balance and walking function in stroke patients: a network Meta-analysis	Meta analys
72	안민권 2022	간호학생을 위한 Head Monted Display기반 재가방문 가상현실(Virtual Reality) 시뮬레이션 프로그램 개발 및 효과 검증	nurs
73	刘国庆 2022	虚拟现实在护理领域应用研究关键词的可视化分析	nurs
74	卞毛毛 2024	沉浸式虚拟现实技术在脑卒中病人康复治疗中的应用进展	Review
75	周莉丽 2025	虚拟现实技术在脑卒中病人肢体运动康复中 应用的研究进展	Review
76	云. 孔 2023	虚拟现实技术改善脑卒中病人运动功能 效果的Meta分析	Meta-analysis
77	孟琳 2017	脑卒中康复治疗新技术研究进展	Review
78	张远星 2023	虚拟现实语言训练对卒中后失语患者干预效果的Meta分析	Review
79	张霖 2025	非侵入式脑机接口技术在脑卒中患者上肢功能康复中应用的 范围综述及护理启示	Review
80	杨宏伟, 王娟, 吉辉,2025	虚拟现实技术对脑卒中患者肢体康复干预效果的系统 评价再评价	Review
81	王唯嘉, 曾德兰 2023	虚拟现实技术在脑卒中后上肢运动功能障碍康复护理中的应用进展	Review
82	王琰梦, 程青竹2026	基于CiteSpace 的运动想象疗法在脑卒中后 上肢功能康复中的可视化分析	Non VR, review
83	王颖俏, 张亚敏, 2024	机器人联合虚拟现实对脑卒中病人运动功能 和日常生活活动能力影响的Meta分析	systematic review
84	窦丽君 2023	虚拟现实技术在脑卒中病人认知康复中的 应用研究进展	review
85	许娴灵 2026	中西医运动治疗在帕金森病中的应用	Parkinson's Disease
86	赵文丽,2025	我国脑卒中领域数字健康技术研究的可视化分析: 基于CiteSpace 的文献计量学研究	non-RCT
87	闫旭, 张曼,2025	老年人跌倒风险评估虚拟仿真护理教学平台的构建与实现	Nursing Teaching
88	Baumgartner 2021	Wearables in Stroke Medicine	non VR
89	Çekok 2016	The effect of Nintendo Wii games on balance and upper extremity functions in patients with stroke	non-immersive VR
90	Chen 2019	Application of diffusion tensor imaging combined with virtual reality three-dimensional reconstruction in the operation of gliomas involved eloquent regions	surgery program
91	Dolganov 2019	Virtual reality in upper extremity dysfunction: specific features of usage in acute stroke	non immersive
92	Drvar 2013	Stroke volume and pulse pressure variation are good predictors of fluid responsiveness in sepsis patients	sepsis patients
93	Galvão 2015	Virtual Reality effect on upper limb Motor function paretic in post stroke	non-immersive VR
94	Khizhnikova 2018	Motor learning of the post-stroke patients presenting with upper limb paresis on the mechanotherapeutic system	non-immersive VR
95	Kim 2013	Virtual reality based stroke rehabilitation	review
96	Kitano, 1994	Effect of left heart bypass on right ventricular function in normal and acute heart failure dogs--an application of the conductance catheter to the right ventricle	not VR, ventricular function
97	Kostenko 2023	Effectiveness of rehabilitation with virtual reality and biofeedback in recovery of hand function after stroke	non-immersive VR
98	Kukshina 2021	Comparative cohort study of the use of immersive technologies in the complex psychological rehabilitation of patients with motor disorders	Fel outcome
99	Leitner 2024	The psychology of neurovisual neurorehabilitation	Visual disorder, Non VR
100	León-Ruiz 2019	Current evidence on virtual reality and its potential usefulness in post-stroke neurorehabilitation	review
101	Liang,2009	Assessment of right ventricular function with 64-detector CT	ventricular function, Non VR
102	Mu 2023	Effectiveness comparisons of non- pharmacological interventions on cognitive function and activities of daily living in patients with post-stroke cognitive impairment: a network Meta-analysis	PSCI , meta analys
103	Petrova 2023	The effect of rehabilitation with sensory glove and virtual reality on concentration of brain-derived neurotrophic factor and event related potential P300 in the early rehabilitation period after ischemic stroke	fel outcom
104	Rominger 2002	Comparison between biventricular cine MRI and MR flow quantification in ascending aorta and pulmonary outflow tract for the assessment of intracardial shunt volumes	non VR
105	Sánchez 2009	Rehabilitation strategies of the stroke patients	non-immersive VR
106	Sui 2022	A clinical research of transcranial direct current stimulation combined with virtual reality on upper limb function in patients with ischemic stroke	non-immersive VR
107	Usova 2025	Virtual reality technologies in multimodal rehabilitation for post-stroke pain: a randomized controlled trial	post-stroke pain syndrome (PSPS)
108	Xiao 2022	Virtual reality training improves motor function of the upper limbs in stroke survivors: An evaluation using transcranial magnetic stimulation	non-immersive VR
109	Xiao 2014	Virtual reality-enhanced body weight-supported treadmill training improved lower limb motor function in patients with cerebral infarction	non-immersive VR
